# Supplementary material for: Does improved oleic acid content due to marker-assisted introgression of ahFAD2 mutant alleles in peanuts alter its mineral and vitamin composition?
Source: Front Plant Sci. 2022 Jul 29;13:942617. doi: 10.3389/fpls.2022.942617 (PMC9372547; doi:10.3389/fpls.2022.942617)
Supplement: Supplementary file 1 [file Data_Sheet_1.xlsx]

## Sheet: Sheet1
	Table S1	Details of associated markers used for selecting ahFAD2A and ahFAD2B alleles in breeding populations
		Type of Marker	Gene	Markers	Sequence (5′ to 3′)	Wild allele	Mutant allele	Reference
		AS- PCR	ahFAD2A	F435-F	ATCCAAGGCTGCATTCTCAC	Null allele	203	Chen et al., 2010
				F435SUB-R	TGGGACAAACACTTCGTT
			ahFAD2B	F435-F	ATCCAAGGCTGCATTCTCAC	Null allele	195
				F435INS-R	AACACTTCGTCGCGGTCT
			Wild type	F435-F	ATCCAAGGCTGCATTCTCAC	Null allele	193
				F435WT-R	ACTTCGTCGCGGTCG
		CAPS	ahFAD2A	aF19-F	GATTACTGATTATTGACTT	598 and 228	826	Chu et al., 2007
				1056-R	CAACCCAAACCTTTCAGAG
			ahFAD2B	bF19-F	CAGAACCATTAGCTTTG	736, 263 and 171	550, 263, 213 and 171	Chu et al., 2009
				R1/FAD-R	CTCTGACTATGCATCAG
	Table S2	Fatty acid profile , oil content and protein content of GG 7 and TKG 19A and its breeding lines developed through MAS
	MAS lines from GG 7 recurent parent
		Genotypes	Pedegree	Oleic Acid %	% oleic increase	Linoleic Acid %	% linoleic increase	Oleic / Linoleic Acids ratio	Palmitic Acid %	% palmitic increase	Oil %	Protein %	Moisture %
	1	HOMS-1	GG 7 × SunOleic 95R	77.1	92.75	3.8	-89.4444	20.2895	6.1	-53.0769	47	27	3
	2	HOMS-2	GG 7 × SunOleic 95R	77.1	92.75	3.4	-90.5556	22.6765	7.1	-45.3846	46	27	4
	3	HOMS-3	GG 7 × SunOleic 95R	77.5	93.75	3.8	-89.4444	20.3947	6.7	-48.4615	47	27	5
	4	HOMS-4	GG 7 × SunOleic 95R	77.1	92.75	4.2	-88.3333	18.3571	7.5	-42.3077	46	27	3
	5	HOMS-5	GG 7 × SunOleic 95R	76.6	91.5	4.1	-88.6111	18.6829	7	-46.1538	47	27	4
	6	HOMS-6	GG 7 × SunOleic 95R	78.6	96.5	4.2	-88.3333	18.7143	7.5	-42.3077	47	28	3
	7	HOMS-7	GG 7 × SunOleic 95R	61	52.5	18.6	-48.3333	3.27957	9.2	-29.2308	48	26	4
	8	HOMS-8	GG 7 × SunOleic 95R	61.3	53.25	17.2	-52.2222	3.56395	9.3	-28.4615	47	27	4
	9	HOMS-9	GG 7 × SunOleic 95R	51.3	28.25	25.3	-29.7222	2.02767	11.2	-13.8462	45	28	4
	10	HOMS-10	GG 7 × SunOleic 95R	44.2	10.5	31.3	-13.0556	1.41214	11.7	-10	45	28	4
	11	HOMS-11	GG 7 × SunOleic 95R	62.8	57	15.9	-55.8333	3.94969	9	-30.7692	47	27	4
	12	HOMS-12	GG 7 × SunOleic 95R	55.8	39.5	22.1	-38.6111	2.52489	9.6	-26.1538	46	26	4
	13	HOMS-13	GG 7 × SunOleic 95R	42.2	5.5	33.8	-6.11111	1.24852	10.8	-16.9231	45	28	4
	14	HOMS-14	GG 7 × SunOleic 95R	56.9	42.25	20	-44.4444	2.845	10.6	-18.4615	47	27	4
	15	HOMS-15	GG 7 × SunOleic 95R	49.3	23.25	28.4	-21.1111	1.73592	11.7	-10	46	27	3
	16	HOMS-16	GG 7 × SunOleic 95R	64.8	62	15.1	-58.0556	4.29139	8.7	-33.0769	48	27	4
	17	HOMS-17	GG 7 × SunOleic 95R	57.2	43	20.6	-42.7778	2.7767	9.9	-23.8462	46	27	4
	18	HOMS-18	GG 7 × SunOleic 95R	59.1	47.75	20.3	-43.6111	2.91133	9.6	-26.1538	46	26	4
	19	HOMS-19	GG 7 × SunOleic 95R	51.1	27.75	25.3	-29.7222	2.01976	10.3	-20.7692	46	27	3
	20	HOMS-20	GG 7 × SunOleic 95R	74.6	86.5	5.2	-85.5556	14.3462	7.7	-40.7692	46	28	3
	21	HOMS-21	GG 7 × SunOleic 95R	77.6	94	3.7	-89.7222	20.973	7.3	-43.8462	47	27	3
	22	HOMS-22	GG 7 × SunOleic 95R	76	90	4.4	-87.7778	17.2727	6.9	-46.9231	47	27	4
	23	HOMS-23	GG 7 × SunOleic 95R	70.8	77	9.8	-72.7778	7.22449	7.6	-41.5385	48	27	3
	24	HOMS-24	GG 7 × SunOleic 95R	52.7	31.75	25.3	-29.7222	2.083	10.9	-16.1538	47	27	3
	25	HOMS-25	GG 7 × SunOleic 95R	66.1	65.25	14.1	-60.8333	4.68794	8.7	-33.0769	49	27	3
	26	HOMS-26	GG 7 × SunOleic 95R	65.9	64.75	13.7	-61.9444	4.81022	8.3	-36.1538	47	28	4
	27	HOMS-27	GG 7 × SunOleic 95R	70.9	77.25	9.2	-74.4444	7.70652	7.5	-42.3077	47	27	4
	28	HOMS-28	GG 7 × SunOleic 95R	67.2	68	11.2	-68.8889	6	8.3	-36.1538	47	27	4
	29	HOMS-29	GG 7 × SunOleic 95R	65.3	63.25	13.7	-61.9444	4.76642	8	-38.4615	47	27	4
	30	HOMS-30	GG 7 × SunOleic 95R	74.3	85.75	5.5	-84.7222	13.5091	7.7	-40.7692	50	26	3
	31	HOMS-31	GG 7 × SunOleic 95R	76.9	92.25	3.5	-90.2778	21.9714	6.8	-47.6923	49	26	4
	32	HOMS-32	GG 7 × SunOleic 95R	76.4	91	3.6	-90	21.2222	7.2	-44.6154	48	27	4
	33	HOMS-33	GG 7 × SunOleic 95R	77.4	93.5	3.8	-89.4444	20.3684	7.2	-44.6154	49	26	4
	34	HOMS-34	GG 7 × SunOleic 95R	77	92.5	3.5	-90.2778	22	6.6	-49.2308	47	27	3
	35	HOMS-35	GG 7 × SunOleic 95R	75.3	88.25	3.8	-89.4444	19.8158	6.9	-46.9231	47	27	3
	36	HOMS-36	GG 7 × SunOleic 95R	77.3	93.25	3.7	-89.7222	20.8919	8.6	-33.8462	47	27	4
	37	HOMS-37	GG 7 × SunOleic 95R	80.6	101.5	3.2	-91.1111	25.1875	7	-46.1538	48	26	4
	38	HOMS-38	GG 7 × SunOleic 95R	78.8	97	3.4	-90.5556	23.1765	8.3	-36.1538	49	26	4
	39	HOMS-39	GG 7 × SunOleic 95R	76.5	91.25	4	-88.8889	19.125	7.5	-42.3077	49	26	4
	40	HOMS-40	GG 7 × SunOleic 95R	72.8	82	6.4	-82.2222	11.375	8.2	-36.9231	48	27	3
	41	HOMS-41	GG 7 × SunOleic 95R	51.1	27.75	25.8	-28.3333	1.98062	10.8	-16.9231	49	26	3
	42	HOMS-42	GG 7 × SunOleic 95R	49.5	23.75	26.2	-27.2222	1.88931	11.6	-10.7692	50	25	4
	43	HOMS-43	GG 7 × SunOleic 95R	56.2	40.5	20.8	-42.2222	2.70192	10.6	-18.4615	49	26	4
	44	HOMS-44	GG 7 × SunOleic 95R	51.2	28	25.5	-29.1667	2.00784	10.6	-18.4615	50	26	4
	45	HOMS-45	GG 7 × SunOleic 95R	52.8	32	23.2	-35.5556	2.27586	10.6	-18.4615	48	27	4
	46	HOMS-46	GG 7 × SunOleic 95R	51.7	29.25	24	-33.3333	2.15417	10.5	-19.2308	46	27	3
	47	HOMS-47	GG 7 × SunOleic 95R	50.4	26	25.7	-28.6111	1.96109	12.1	-6.92308	48	26	4
	48	HOMS-48	GG 7 × SunOleic 95R	49.9	24.75	25	-30.5556	1.996	11.1	-14.6154	46	27	4
	49	HOMS-49	GG 7 × SunOleic 95R	52.1	30.25	23.3	-35.2778	2.23605	10.4	-20	49	26	4
	50	HOMS-50	GG 7 × SunOleic 95R	51.7	29.25	25.5	-29.1667	2.02745	11.1	-14.6154	50	26	4
	51	HOMS-51	GG 7 × SunOleic 95R	51	27.5	25.9	-28.0556	1.96911	10.4	-20	50	26	4
	52	HOMS-52	GG 7 × SunOleic 95R	48.2	20.5	27	-25	1.78519	11.6	-10.7692	48	26	4
	53	HOMS-53	GG 7 × SunOleic 95R	50.4	26	25.2	-30	2	11.6	-10.7692	47	28	4
	54	HOMS-54	GG 7 × SunOleic 95R	50.9	27.25	24.5	-31.9444	2.07755	11.7	-10	48	27	4
	55	HOMS-55	GG 7 × SunOleic 95R	75.3	88.25	5.4	-85	13.9444	7.1	-45.3846	43	29	4
	56	HOMS-56	GG 7 × SunOleic 95R	75.9	89.75	4.7	-86.9444	16.1489	7.1	-45.3846	45	28	3
	57	HOMS-57	GG 7 × SunOleic 95R	76.3	90.75	4.6	-87.2222	16.587	6.9	-46.9231	46	28	3
	58	HOMS-58	GG 7 × SunOleic 95R	75.3	88.25	5.1	-85.8333	14.7647	7.5	-42.3077	44	29	3
	59	HOMS-59	GG 7 × SunOleic 95R	75.4	88.5	5	-86.1111	15.08	7	-46.1538	45	28	3
	60	HOMS-60	GG 7 × SunOleic 95R	76	90	5	-86.1111	15.2	7.2	-44.6154	45	28	4
	61	HOMS-61	GG 7 × SunOleic 95R	75.9	89.75	4.8	-86.6667	15.8125	7.4	-43.0769	45	28	3
	62	HOMS-62	GG 7 × SunOleic 95R	51.1	27.75	26.4	-26.6667	1.93561	10.7	-17.6923	44	29	3
	63	HOMS-63	GG 7 × SunOleic 95R	48.6	21.5	27.4	-23.8889	1.77372	11.6	-10.7692	47	28	4
	64	HOMS-64	GG 7 × SunOleic 95R	75.1	87.75	5.5	-84.7222	13.6545	7.4	-43.0769	48	28	4
	65	HOMS-65	GG 7 × SunOleic 95R	76.2	90.5	4.5	-87.5	16.9333	7.3	-43.8462	47	27	3
	66	HOMS-66	GG 7 × SunOleic 95R	74	85	5.1	-85.8333	14.5098	7.4	-43.0769	47	27	3
	67	HOMS-67	GG 7 × SunOleic 95R	54.2	35.5	24.2	-32.7778	2.23967	9.9	-23.8462	46	28	3
	68	HOMS-68	GG 7 × SunOleic 95R	58.9	47.25	21.2	-41.1111	2.7783	11.5	-11.5385	46	27	3
	69	HOMS-69	GG 7 × SunOleic 95R	64.6	61.5	14.9	-58.6111	4.33557	9.8	-24.6154	47	27	4
	70	HOMS-70	GG 7 × SunOleic 95R	51.3	28.25	26.4	-26.6667	1.94318	13.1	0.769231	45	28	3
	71	HOMS-71	GG 7 × SunOleic 95R	60.2	50.5	21	-41.6667	2.86667	9.9	-23.8462	48	26	3
	72	HOMS-72	GG 7 × SunOleic 95R	62.8	57	17.4	-51.6667	3.6092	10.2	-21.5385	49	26	4
	73	HOMS-73	GG 7 × SunOleic 95R	59	47.5	19.3	-46.3889	3.05699	9.5	-26.9231	50	27	4
	74	HOMS-74	GG 7 × SunOleic 95R	77.8	94.5	3	-91.6667	25.9333	8.3	-36.1538	52	26	2
	75	HOMS-75	GG 7 × SunOleic 95R	43.5	8.75	33.5	-6.94444	1.29851	12.3	-5.38462	50	25	4
	76	HOMS-76	GG 7 × SunOleic 95R	70	75	8.9	-75.2778	7.86517	7.5	-42.3077	49	26	4
	77	HOMS-77	GG 7 × SunOleic 95R	73.1	82.75	8	-77.7778	9.1375	7.8	-40	52	26	2
	78	HOMS-78	GG 7 × SunOleic 95R	47.8	19.5	29.9	-16.9444	1.59866	11.9	-8.46154	45	28	3
	79	HOMS-79	GG 7 × SunOleic 95R	76.1	90.25	6.2	-82.7778	12.2742	7.9	-39.2308	48	26	3
	80	HOMS-80	GG 7 × SunOleic 95R	77.5	93.75	5.3	-85.2778	14.6226	8	-38.4615	49	27	3
	81	HOMS-81	GG 7 × SunOleic 95R	74.2	85.5	6.3	-82.5	11.7778	8.6	-33.8462	50	25	4
	82	HOMS-82	GG 7 × SunOleic 95R	77.1	92.75	5.4	-85	14.2778	8.5	-34.6154	48	28	3
	83	HOMS-83	GG 7 × SunOleic 95R	73.1	82.75	7.8	-78.3333	9.37179	7.7	-40.7692	47	28	4
	84	HOMS-84	GG 7 × SunOleic 95R	75.9	89.75	4.9	-86.3889	15.4898	7.7	-40.7692	48	27	4
	85	HOMS-85	GG 7 × SunOleic 95R	76.1	90.25	5.5	-84.7222	13.8364	7.6	-41.5385	43	29	4
	86	HOMS-86	GG 7 × SunOleic 95R	76.5	91.25	5	-86.1111	15.3	7.9	-39.2308	48	28	3
	87	HOMS-87	GG 7 × SunOleic 95R	59.5	48.75	20.9	-41.9444	2.84689	10.6	-18.4615	50	25	4
	88	HOMS-88	GG 7 × SunOleic 95R	77.1	92.75	4.6	-87.2222	16.7609	6.7	-48.4615	49	27	3
	89	HOMS-89	GG 7 × SunOleic 95R	59.4	48.5	20.6	-42.7778	2.8835	10.2	-21.5385	49	26	4
	90	HOMS-90	GG 7 × SunOleic 95R	71.1	77.75	8.9	-75.2778	7.98876	6.9	-46.9231	48	28	3
	91	HOMS-91	GG 7 × SunOleic 95R	74.4	86	6.6	-81.6667	11.2727	7.6	-41.5385	50	25	4
	92	HOMS-92	GG 7 × SunOleic 95R	49.5	23.75	28.2	-21.6667	1.75532	11.4	-12.3077	49	26	4
	93	HOMS-93	GG 7 × SunOleic 95R	72.2	80.5	7.8	-78.3333	9.25641	7.8	-40	48	28	3
	94	HOMS-94	GG 7 × SunOleic 95R	53.9	34.75	23.4	-35	2.30342	10.2	-21.5385	50	25	4
	95	HOMS-95	GG 7 × SunOleic 95R	52.6	31.5	26	-27.7778	2.02308	11.4	-12.3077	49	26	4
	96	HOMS-96	GG 7 × SunOleic 95R	51.5	28.75	26.4	-26.6667	1.95076	12.4	-4.61538	49	26	4
	97	HOMS-97	GG 7 × SunOleic 95R	47.2	18	29.6	-17.7778	1.59459	11.9	-8.46154	50	25	4
	98	HOMS-98	GG 7 × SunOleic 95R	58.7	46.75	20.3	-43.6111	2.89163	10.8	-16.9231	48	28	3
	99	HOMS-99	GG 7 × SunOleic 95R	79	97.5	3.8	-89.4444	20.7895	7.2	-44.6154	49	28	3
		GG-7 (parent)		40.4		35.5		1.13803	12.9		50	26	3
	MAS lines from TKG 19 recurent parent
		Genotypes	Pedegree	Oleic Acid %	% oleic increase	Linoleic Acid %	% linoleic decrease	Oleic / Linoleic Acids ratio	Palmitic Acid %	% palmitic increase	Oil %	Protein %	Moisture %
	100	HOMS-100	TKG19A × SunOleic 95R	77.2	54.4	4.3	-84.0741	17.9535	7.3	-39.1667	45	27	4
	101	HOMS-101	TKG19A × SunOleic 95R	77.9	55.8	3.1	-88.5185	25.129	6.2	-48.3333	47	28	4
	102	HOMS-102	TKG19A × SunOleic 95R	76.9	53.8	3.8	-85.9259	20.2368	6.9	-42.5	46	28	3
	103	HOMS-103	TKG19A × SunOleic 95R	78	56	3.5	-87.037	22.2857	6.5	-45.8333	46	28	4
	104	HOMS-104	TKG19A × SunOleic 95R	77.6	55.2	3.4	-87.4074	22.8235	6.8	-43.3333	46	28	4
	105	HOMS-105	TKG19A × SunOleic 95R	78.3	56.6	3.6	-86.6667	21.75	6.1	-49.1667	45	27	4
	106	HOMS-106	TKG19A × SunOleic 95R	54.9	9.8	22.9	-15.1852	2.39738	10.1	-15.8333	46	26	3
	107	HOMS-107	TKG19A × SunOleic 95R	77.2	54.4	3.6	-86.6667	21.4444	6.2	-48.3333	49	29	3
	108	HOMS-108	TKG19A × SunOleic 95R	72.4	44.8	7.9	-70.7407	9.16456	6.7	-44.1667	44	28	4
	109	HOMS-109	TKG19A × SunOleic 95R	77.6	55.2	4.1	-84.8148	18.9268	6.4	-46.6667	47	27	4
	110	HOMS-110	TKG19A × SunOleic 95R	64.7	29.4	14.3	-47.037	4.52448	7.5	-37.5	47	27	4
	111	HOMS-111	TKG19A × SunOleic 95R	80.7	61.4	3.4	-87.4074	23.7353	7	-41.6667	47	28	3
	112	HOMS-112	TKG19A × SunOleic 95R	76.4	52.8	6.2	-77.037	12.3226	7.5	-37.5	49	27	3
	113	HOMS-113	TKG19A × SunOleic 95R	77.6	55.2	4.9	-81.8519	15.8367	7.6	-36.6667	50	27	3
	114	HOMS-114	TKG19A × SunOleic 95R	79.4	58.8	5.4	-80	14.7037	6.1	-49.1667	51	27	3
	115	HOMS-115	TKG19A × SunOleic 95R	76.6	53.2	4.7	-82.5926	16.2979	6.5	-45.8333	50	26	4
	116	HOMS-116	TKG19A × SunOleic 95R	78.2	56.4	3.8	-85.9259	20.5789	6.6	-45	50	26	4
	117	HOMS-117	TKG19A × SunOleic 95R	53.9	7.8	25.3	-6.2963	2.13043	10.2	-15	50	28	4
	118	HOMS-118	TKG19A × SunOleic 95R	75.8	51.6	6.4	-76.2963	11.8437	7.3	-39.1667	46	28	3
	119	HOMS-119	TKG19A × SunOleic 95R	75.7	51.4	4.8	-82.2222	15.7708	6.8	-43.3333	46	27	4
	120	HOMS-120	TKG19A × SunOleic 95R	74.5	49	6	-77.7778	12.4167	7.7	-35.8333	47	28	3
	121	HOMS-121	TKG19A × SunOleic 95R	78.4	56.8	4.6	-82.963	17.0435	7.7	-35.8333	49	27	3
	122	HOMS-122	TKG19A × SunOleic 95R	77.8	55.6	4	-85.1852	19.45	7.1	-40.8333	49	27	3
	123	HOMS-123	TKG19A × SunOleic 95R	78.5	57	3.5	-87.037	22.4286	7.3	-39.1667	50	27	4
	124	HOMS-124	TKG19A × SunOleic 95R	79.1	58.2	3.3	-87.7778	23.9697	7.4	-38.3333	47	27	4
	126	HOMS-125	TKG19A × SunOleic 95R	77.8	55.6	4.2	-84.4444	18.5238	7.2	-40	47	28	4
		TKG19A(Parent)		50.4		26.9		1.87361	12.3		46	28	4
	Table S3	Fatty acid profile , oil content and protein content of GG 7 and TKG 19A and its breeding lines through MABC
	MABC lines from GG 7 recurent parent
		Genotypes	Pedegree	Oleic Acid %	% oleic increase	Linoleic Acid %	% linoleic increase	Oleic / Linoleic Acids ratio	Palmitic Acid %	% palmitic increase	Oil %	Protein %	Moisture %
	1	HOMB-1	GG 7 × SunOleic 95R	76	90	4	-88.8889	19	8	-38.4615	51	26	5
	2	HOMB-2	GG 7 × SunOleic 95R	78	95	4	-88.8889	19.5	8	-38.4615	54	25	2
		GG-7 (parent)		40.4		35.5		1.13803	12.9		50	26	3
	MABC lines from TKG 19 recurent parent
	3	HOMB-3	TKG19A × SunOleic 95R	76	52	5	-81.4815	15.2	7	-41.6667	49	26	4
	4	HOMB-4	TKG19A × SunOleic 95R	78	56	5	-81.4815	15.6	7	-41.6667	48	26	4
	5	HOMB-5	TKG19A × SunOleic 95R	77	54	5	-81.4815	15.4	7	-41.6667	48	26	4
	6	HOMB-6	TKG19A × SunOleic 95R	80	60	4	-85.1852	20	6	-50	49	26	4
		TKG19A(Parent)		50.4		26.9		1.87361	12.3		46	28	4
	Table S4	Details of SSRs used for background genome recovery analysis
		Primer Name	Linkage group	Position (cM)	F	R	GG-7	HOMS 37	TKG-19	HOMS 113
	1	RN17F12	a01	52.82	TCATCACACTCCAAAAGCAC	GCAGGATTCAACACCAGTAGTAG	+	-	+	-
	2	TC3H02	a01	62.27	CTCTCCGCCATCCATGTAAT	ATGGTGAGCTCGACGCTAGT	+	+	+	+
	3	TC7H09	a01	76.34	AACTTTATGCCAGTCCCCTCTT	GGATGATGACAAGGGTGATTTC	+	-	+	-
	4	TC1D01	a01	76.94	TGCCAATCTCCTCTTCAACC	TCAGGCAAGGGTTCCTACTG	+	+	+	-
	5	TC4G05	a01	103.57	AACCCACTACGGGACTACCC	ACGACGTGGAGGAGAAGAGA	+	+	+	-
	6	TC4A02	a01	85.65	ACCGCAAACTCATCCATCTC	GATAGCGTCAGAGGCAGAGG	+	+	+	+
	7	TC2D06	a01	97.46	AGGGGGAGTCAAAGGAAAGA	TCACGATCCCTTCTCCTTCA	+	+	+	+
	8	GM-2350	a01	21.37	GACTGTGTGGTTGGTGGTTTT	CTCCTTGACCTCCTGGAGAAT	+	+	+	+
	9	GM-1992	a01	86.25	TGATGCTTGGTCAATGTATGAG	TTTCTCTGCTTGCGTCATTTT	+	+	+	+
	10	TC4H02	a01	85.65	ACCGCAAACTCATCCATCTC	GATAGCGTCAGAGGCAGAGG	+	+	+	+
	11	AH-21	a01	84.12	CTTGGAGTGGAGGGATGAAA	CTCACTCACTCGCACCTAACC	-	-	-	+
	12	S-1	a01	108.04	TGGACTAGACAAGGAACAACCA	GAGCCATGAGCACACAACAC	-	-	-	+
	13	IPAHM-531	a01	124.54	TGCCAGGTTGCTGTAACAAA	CATACACGCTTTTCCCCTGT	-	-	-	+
	14	RN9A05	a01	130.64	GTGCGTCTCAAAGCCATCG	CCCATACATTCAAAACTCAAAAGAGC	+	+	+	+
	15	Seq4B09	a01	120.74	AAACATCCAGCAAACGAAGA	GACAACTAAATCCTTGTTCCTAGC	+	+	+	+
	16	Seq3E05	a01	76.94	CGATGAGGACAGAGACACGA	CGCTTGAACCCGACTATTTT	+	-	+	-
	17	TC2E05	a01	162.91	GAATTTATAAGGCGTGGCGA	CCATCCCTTCTTCCTTCACA	-	-	-	-
	18	gi-919	a01	164.51	GACGAGGATGAGGACGAGAG	GCTACACGCTGAGTTGAGTGAG	+	+	+	+
	19	Ah-193	a01	76.94	CTTGCTGAAGGCAACTCCTACG	TCGGTTTGTCTCTTTGGTCACTC	+	+	+	+
	20	GA-35	a01	41.14	CAAAGTTTGCAGTGATTTTGTTG	AAATTTTCAGGTAAATCATTCTT	-	-	-	-
	21	TC4E10	a01	171.01	ACGTCATCTTCCCTCCTCCT	CCATTTTCTCCTCGAACCAA	+	-	+	+
	22	GA-110	a01	93.26	GGAGAACCAGTGACGTGACATA	GGATTAATTCTGATACCATGAAAGG	+	+	+	+
	23	GM-2724	a01	24.67	GGAAAAGAAGAGCAGCCACAT	CAACCAGCTCCTTCTCTACCC	-	-	+	+
	24	GM-2603	a01	91.57	ACTCGATTGGGAACTGAGGAT	CGTCTCTCGTCTCTGCCATTA	-	-	-	-
	25	GM-1971	a01	50.9	TTTTCTCCGAACCTTCCTTTC	AAGAAAAGAAGAGCAGCCACA	+	+	+	+
	26	GM-672	a01	86.25	GGAGAACCAGTGACGTGACATA	GGATTAATTCTGATACCATGAAAGG	-	+	+	+
	27	GM-613	a01	110.34	GCGTGAAATGAGTGTTGTGAG	CATAGCCACCATAGACACCAAA	-	-	+	-
	28	GM-641	a01	79.53	ACGTTTCCCCAATAAGACCAC	TGGACACCTTATCGGCTTATC	+	+	+	+
	29	GM-1971	a01	50.9	TTTTCTCCGAACCTTCCTTTC	AAGAAAAGAAGAGCAGCCACA	-	+	-	+
	30	IPAHM-287	a01	150.74	TCTAACCCTTCGGTTCATGG	TCACTATCCCATCCCTGCTC	-	+	+	+
	31	pPGSseq19C3	a01	76.94	TCATCGCCAAACTCTTCTCC	TCGAAGAGTGCATGTTGACC	+	+	+	+
	32	IPAHM-177	a01	139.94	TCAGCGGAGAAGAAAACTAAGG	GAGGTGTTTGGAGAACTAGGATTT	+	-	-	-
	33	RN11A07	a01	121.94	GGACATGAAATCAAGGGAGATG	TACATCAAGCGAAGACGAAGAA	+	-	+	+
	34	PM-32	a02	44.04	AGTGTTGGGTGTGAAAGTGG	GGGACTCGGAACAGTGTTTATC	-	+	+	-
	35	SEQ11G03	a02	17.9	CCGCGTTGTTAAACCAGAAC	ATGGAGGATGTGAGTGGGAA	+	+	-	+
	36	TC1E01	a02	86.94	CAGCAAAGAGTCGTCAGTCG	GAAAGTTCACTTGAGCAAATTCA	+	+	-	+
	37	RI2A06	a02	0	TTCCTAAACTGGAAGCGTGTTC	CAAGAGCTTTCTTCTGCCATTC	+	+	-	+
	38	PM-230	a02	47.54	GCATTGCTCAATGATGAATAACA	ATCTTCCACACCGCCATTT	+	+	+	+
	39	TC4F12	a02	41.88	GATCTTTCCGCCATTTTCTC	GGTGAATGACAGATGCTCCA	+	+	+	+
	40	GM-695	a02	43.99	TGGTCGCAGATAGTATTTCTCCT	TGGAATTTGAATCGCACTCTT	-	-	+	+
	41	IPAHM-254	a02	42.38	TGAAATGGTGGCTTGCAATA	TGCTGAGTCGCTCATTCTCT	-	+	+	+
	42	TC3E02	a03	76.29	TGAAAGATAGGTTTCGGTGGA	CAAACCGAAGGAGGAACTTG	+	+	+	+
	43	TC1E06	a03	92.28	ACCGTTACGAACGCTTTGTC	TCCCTCTCATACGACACCCT	-	-	-	-
	44	TC0A01	a03	186.22	CAGCTCATTTTTCACCTCCA	CCATAACCCCAAAAATGCAG	+	+	+	+
	45	TC2C07	a03	199.7	CACCACACTCCCAAGGTTTT	TCAAGAACGGCTCCAGAGTT	-	-	-	-
	46	PM-238	a03	157.59	CTCTCCTCTGCTCTGCACTG	ACAAGAACATGGGGATGAAGA	+	+	-	+
	47	PM-201	a03	187.82	CCTTTATAGAGGACCTTCCCTCTC	GCCTATTTGGTATCGGCTCA	+	+	-	-
	48	TC4G02	a03	249.39	GATCCAACTGTGAATTGGGC	CACACCAGCAACAAGGAATC	+	+	+	+
	49	TC11F12	a03	205	TGAGTCTGTGGAAGAATAAGAGAAG	TGAGTCTATCGCCGCCTAC	+	+	+	+
	50	TC11E04	a03	205	TGAGTCTGTGGAAGAATAAGAGAAG	TGAGTCTATCGCCGCCTAC	+	+	+	+
	51	IPAHM-103	a03	272.52	GCATTCACCACCATAGTCCA	TCCTCTGACTTTCCTCCATCA	-	-	-	-
	52	GM-2215	a03	231.73	GAAATCGGAGTCGGAGAGGT	TCCCCTTCTTTCTTCGTTCTT	+	-	-	+
	53	PM-42	a03	185.02	ACGGGCCAAGTGAAGTGAT	TCTTGCTTCTTTGGTGATTAGC	-	-	-	+
	54	GM-618	a03	209.56	TGAAGGGAGGAAGAGACGAAT	CCTCTGTGCGACATGACTCTAA	-	+	-	+
	55	GM-2528	a03	235.64	TGCAAACTCAGTAGGAGCCATA	GCCAAACAGTAGAAGCTGGTG	+	+	-	+
	56	gi-4925	a03	168.2	AAACTTGTATGTGTAGCAGACC	GGTGAAAAATCGGAAAGA	-	-	+	+
	57	Ah-4-4	a03	178.97	CGATTTCTTTACTGAGTGAG	ATTTTTTTGCTCCACACA	-	-	-	-
	58	Ah-636	a03	111.87	TCCCTTTTTACTAGCCCGCAAC	TTTCCGTCAGGTTCTGCTCTTG	-	+	+	+
	59	PM-3	a03	190.43	GAAAGAAATTATACACTCCAATTATGC	CGGCATGACAGCTCTATGTT	+	+	+	+
	60	TC4F02	a03	223.43	GCACTGCACCCCAATCTCTA	GATGGGTGGTTTGGTGTCTC	-	-	+	-
	61	IPAHM-288	a03	194.36	AAGTGAATTTGGGGATGCTG	CTCCACCACTGCCACTATCA	-	+	+	+
	62	IPAHM-103	a03	272.52	GCATTCACCACCATAGTCCA	TCCTCTGACTTTCCTCCATCA	-	+	+	+
	63	AC3D07	a03	179.47	TAGCTTCGATAACCAGGGAGAC	CCCTAACACTCGTTCATTCCTC	+	+	+	+
	64	GM-2007	a03	19.4	GGGCCTCTATTTCCTTCCTTT	TTGGGATTCTTGGATCAGATG	-	-	+	+
	65	GM-745	a03	149.89	CATTAGAGTTTCCCCACTTTCG	CAACCAGCTCCTTCTCTACCC	-	-	+	+
	66	GM-1717	a03	142.62	TGCGAGTGTGTTGATTCCTT	CAACCAGCTCCTTCTCTACCC	-	-	+	+
	67	AH-30	a03	209.64	TGCTCTTCTTTTCCTTTTCAC	AACGGCCAAAACTGAAATTA	+	+	+	-
	68	GM-1954	a03	254.71	GAGGAGTGTGAGGTTCTGACG	TGGTTCATTGCATTTGCATAC	+	-	+	+
	69	Ah-636	a03	111.87	TCCCTTTTTACTAGCCCGCAAC	TTTCCGTCAGGTTCTGCTCTTG	-	+	+	+
	70	IPAHM-103	a03	272.52	GCATTCACCACCATAGTCCA	TCCTCTGACTTTCCTCCATCA	+	+	+	+
	71	pPGSseq19H3	a03	237.35	TGGCAGGCAGTAAACATCAG	TTGAGGACGTGATGAACTGG	+	+	-	-
	72	Seq4F10	a03	77.89	TGCGAAACCCCTAACTGACT	TCTATGTTGCTGCCGTTGAC	-	+	+	+
	73	TC7G10	a04	12.58	AATGGGGTTCACAAGAGAGAGA	CCAGCCATGCACTCATAGAATA	+	+	+	-
	74	TC9E08	a04	103.59	GAAACAGCCGCGAGAGAA	CCCTAACCTCTCTTCATTGTGC	+	+	+	+
	75	TC5A07	a04	146.23	GTTTGGTTCTCCCTCCTCCT	AGCCTCTTCATTCCCCTCAT	-	+	+	-
	76	RN12E01	a04	147.55	TTCTTTTACAACCCACACACCA	TGGTCATGCTTTCAATCACTTC	-	+	+	+
	77	PM-375	a04	15.58	CGGCAACAGTTTTGATGGTT	GAAAAATATGCCGCCGTTG	+	+	+	+
	78	GM-1135	a04	110.39	ACCAGGAAACCCACCAGTTAG	CAACCCAAGTTTTGAACCTCA	+	+	+	+
	79	PM427	a04	8.7	CAGCGGCAACAGTTTTGATG	GAAAAGTATGCCGCCGTTG	+	+	+	+
	80	GM-1311	a04	98.4	CACATGATGATGGATCTTTGTTC	AACCATGACACCAGCTACACC	-	-	+	+
	81	GM-2637	a04	139.73	ATGCTCTCAGTTCTTGCCTGA	AAGGAGCCAGCTAGCTACATAGT	+	+	+	+
	82	IPAHM-395	a04	152.4	CAGAGTCAATGGCAGCGTAG	TCCTTCCCTCATCTAAAACCAA	+	+	-	-
	83	GM-736	a04	18.58	GTGAAGGAGAACCTCGACACA	TCTCATTCCATTGATCCTTGC	+	+	-	+
	84	GM-1867	a04	57.35	GAGCAGACATGGTTGAATGGT	CACCTCAACGAAGAACTCAGC	-	-	-	-
	85	Ah-408	a04	142.81	CATGGACATAGCAGCACAAACA	GAGGGTGGTGGCGTTTTAGA	+	+	+	+
	86	Ah-229	a04	40.22	GCAAACATCTTCCTTCCCAACA	ATTGACGTAAGCTGCCAAGAGG	+	+	+	+
	87	Ah-569	a04	143.31	GCGTTTTAGAGCCCCATTTGAG	CATGGACATAGCAGCACAAACAAC	-	-	-	+
	88	GM-1907	a04	124.28	CACTGTCCTCTTCCCTCACTCT	GGTGGACGAAGAAGAAGAAGAA	-	-	+	+
	89	GM-2638	a04	138.68	ATGCTCTCAGTTCTTGCCTGA	CAGACATAACAGTCAGTTTCACC	+	+	+	-
	90	IPAHM-108	a04	115.79	CTTGTCAAACTCTGTGACTTAGCA	CATGAACAATTACACCCAGTCA	+	+	+	+
	91	GM-2313	a04	146.81	GATGCTGCTAAATCGAGATGC	GTTGTTTTGTTTCACGCCAGT	+	+	+	-
	92	GM-2589	a04	48.36	TTTCAGCTACCCTTCTTCCAAA	CAAAAGTGAACCCCGTAAGAA	-	-	-	-
	93	GM-2246	a04	26.43	GCAATTTATGTGCACCCTTTT	CGCTTGACACCAATGAAGTCT	-	+	+	+
	94	GM-629	a04	19.38	CAAGAGGGACGGATAATAGCA	GACGCAAGGAAATGAGCATAC	-	+	+	+
	95	IPAHM-105	a04	45.64	CAGAGTTTGGGAATTGATGCT	GCCAGATCTGAGCAAGAACC	+	+	+	-
	96	S-118	a04	57.3	TATATGATGCTTGATTGAGACT	CATGTAGAAGGCTTGGAGGGTAT	+	-	+	+
	97	S-109	a04	23.73	AAGGGAGCACAATCATA	GAGCACGAGTTCATACAC	-	-	-	+
	98	PM-120	a04	114.69	TGTGTGAATGTGGAGGATGAA	ATGGATCCAACGGTTACCAA	+	+	+	+
	99	AP-40	a04	17.38	CTGTTTGATCGCCGCTATG	GTCAAGTGCTTCCTCCGATG	+	+	+	+
	100	pPGSseq18A8	a04	102.29	TCAATTTCAAAATATTTCCACTTTCTT	GGGTTAGCATATGACCCCAA	+	+	-	+
	101	pPGSseq12E10	a04	97.3	TGCTTTTAGAGGCTTTGCCA	GAAACTGCAACAGCAACAGAA	-	-	-	+
	102	pPGSseq18C5	a04	115.79	TTTTGCAAATGAATACACAAAATTA	GCCATGGCCTCATCTAATC	-	+	+	+
	103	TC3G05	a05	144.35	GATCCCAAGTCTCCAGAGGA	AACAACAAGGAGGCAGAGGA	+	-	+	+
	104	TC6E01	a05	164.23	CTCCCTCGCTTCCTCTTTCT	ACGCATTAACCACACACCAA	-	-	+	+
	105	TC3A12	a05	91.73	GCCCATATCAAGCTCCAAAA	TAGCCAGCGAAGGACTCAAT	+	+	-	+
	106	PM-36	a05	160.26	ACTCGCCATAGCCAACAAAC	CATTCCCACAACTCCCACAT	+	+	+	+
	107	PM-179	a05	144.95	CTGATGCATGTTTAGCACACTT	TGAGTTGTGACGGCTTGTGT	-	-	-	+
	108	RN16F05	a05	188.72	CCTACCTCCTTGCCGTCCT	CCGATTCCTCCTTCTCTTCG	+	+	+	+
	109	Seq11C08	a05	150.68	GTGATTGGTTAGCCTGATTAAAA	TGTTTGGAAAGGAAAATGGA	+	+	+	+
	110	Ah-742	a05	168.83	ATGGACCAGAGATCCTCCATGC	TGGAGCCATTCACAACTCATCA	+	+	+	+
	111	Ah-4-26	a05	155.92	TGGAATCTATTGCTCATCGGCTCTG	CTCACCCATCATCATCGTCACATT	+	+	+	+
	112	Ah-614	a05	173.88	GCCAACTATCAACTCCCTCGCT	GAGTGAATGGCGAGAACTGGAA	+	-	+	+
	113	Ah-6-125	a05	114.89	TCGTGTTCCCGATTGCC	GCTTTGAACATGAACATGCC	-	-	+	+
	114	GA-87	a05	156.32	CTTCACCTCCAAAATCAACCA	ACCGCTGACATTTGATTGTTC	-	+	+	+
	115	IPAHM-356	a05	71.55	TTGGGATTGGATCCCTAAGA	CAACTACCCTTCTCTCCACCA	+	+	+	-
	116	IPAHM-167	a05	215.93	CACTCCCCATCAAAACTAACAG	TTCCTCCTTCCCCAAGAGAT			-	-
	117	GM-667	a05	195.68	ACCAAGTCAAATGTTGCCCTA	CGTTCTTCCTCTGTTCCTTCA	-	-	-	+
	118	GM-632	a05	179.31	TTCAATCATTTCACGTGTCAATC	AGTGCTAGGAGCCAGCAATTT	+	-	+	-
	119	GM-1577	a05	82.1	GCGGTGTTGAAGTTGAAGAAG	TAACGCATTAACCACACACCA	-	+	-	++
	120	TC2B09	a05	93.73	GCCCATATCAAGCTCCAAAA	TAGCCAGCGAAGGACTCAAT	-	+	-	+
	121	GM-630	a05	149.6	CAGCAATTCAGCAAACTAATGAA	TCCTCCCACGTCCTTTTATTT	+	+	+	+
	122	RN16F05	a05	188.72	CCTACCTCCTTGCCGTCCT	CCGATTCCTCCTTCTCTTCG	-	+	-	+
	123	Seq2F10	a05	170.37	GTGGTGGCGGTGTAATCTTT	AAACGCAAAACTCTCCCTCA	+	+	+	+
	124	pPGSseq18G1	a05	232.63	AATAGGTTGTGAAGCACGCA	TTCGGTGGTACTTTTAAGGCA	+	+	+	+
	125	pPGSseq9A7	a05	85.95	TCAGCCATTCTGATTATGTAAGTTTT	TCTCAGTTTCCACGTTGAGC	-	+	+	-
	126	RN21H01	a06	49.94	GCTTCCACAAGAGCGAGAGAG	GGCACCACTCCAATGTAATCAG	-	+	+	+
	127	TC9C06	a06	88.83	CAAATGGCAGAGTGCGTCTA	CCCTCCTGACTGGGTCCT	+	+	+	+
	128	TC1A01	a06	89.61	TCAACGCGACACAAGAAGTC	GTCGGTAAATCCGACGAAAA	+	+	+	+
	129	TC11A04	a06	148.59	ACTCTGCATGGATGGCTACAG	CATGTTCGGTTTCAAGTCTCAA	+	+	-	+
	130	TC1A02	a06	131.33	GCAATTTGCACATTATCCGA	CATGTTCGGTTTCAAGTCTCAA	+	+	-	+
	131	TC7C06	a06	167.29	GGCAGGGGAATAAAACTACTAACT	TTTTCCTTCCTTCTCCTTTGTC	+	+	-	+
	132	IPAHM-509	a06	163.69	GCCTGCAAAGCTAAGGTTG	TGGAGAGTTAGGATTTCTGGCTA	+	+	+	-
	133	PM-5	a06	80.22	TGTGAAACCAGATCACTTTCATT	TGATAGTTGATATTGAGGAAAATGG	+	+	+	+
	134	EM-90	a06	172.09	CACCAAATCTCCCACTTCCC	CGGCTATCAAATGGTGCTTC	+	+	+	+
	135	TC3H07	a06	45.84	CAATGGGAGGCAAATCAAGT	GCCAAATGGTTCCTTCTCAA	+	+	+	+
	136	IPAHM-659	a06	48.74	AAGTCACTGGCCAAAACTGC	CCCTCGATTTCGACTCAGAC	+	+	+	+
	137	GM-2444	a06	254.28	CCCTGTTACACACAAGCCATT	TGAGCAAGTGTTAGCCATGAA	+	+	-	+
	138	IPAHM-689	a06	260.19	GATGACAATAGCGACGAGCA	GTAAGCCTGCAGCAACAACA	+	+	-	+
	139	GA-21	a06	143.8	CAGGATGAACAGGCACAGAAT	ATGAACAATTGCGATTTGGAC	+	+	+	+
	140	PM-377	a06	6.79	ACGCTCACATGTTTGCTTTG	GCTCGATTTGATTTGGGTGA	-	-	-	-
	141	AC2H11	a06	43.09	TCCTTTACTTGTGCAGTTGTGC	AAAACGCCATGTGGTGGAT	+	+	+	-
	142	S-108	a06	16.65	GCTTACATTACACGTCATCTC	CCGAACTTACAGTTAGGAG	-	+	+	+
	143	GM-623	a06	134.23	CAGGATGAACAGGCACAGAAT	ATGAACAATTGCGATTTGGAC	-	-	+	+
	144	RN34H10	a06	134.53	CCACCTCAAAAGCGAAGATTGT	GGATATAAATATAGCTAGGAGCCTGTG	-	+	+	-
	145	pPGSseq15D3	a06	49.94	CATGCCATCATCACAACACA	GGAGGAAGCAATGGTTTCAG	-	+	-	+
	146	Seq4H06	a06	49.34	CCAACATTGCAGAAGCAAGA	CAAAGAGAGGCACACCACAA	+	+	+	-
	147	TC9C08	a07	142.85	ACTTTTGGGGCAGGATGAG	GCCTCTATTGCTGAGATTATTGC	+	+	+	+
	148	TC9H09	a07	142.85	GCCAAAGGGGACCATAAAC	TCCATCTTCCATCTCATCCAC	+	+	+	-
	149	GM-1986	a07	154.52	GCTGCTGCAAGTCTTAAGGAA	AAAGTGTCAGGTGCAAAGCAT	-	-	+	+
	150	TC4G10	a07	147.62	TTCGGTCATGTTTGTCCAGA	CTCGAGTGCTCACCCTTCAT	+	+	+	+
	151	PM-204	a07	166.52	TGGGCCTAAACCCAACCTAT	CCACAAACAGTGCAGCAATC	+	+	+	+
	152	GM-1990	a07	169.52	TCCTTCCCACAATAACAATGAA	GAGGAGAAAACATGGCCTAAAA	+	+	+	+
	153	RN32H04	a07	92.08	CCACCCAACAACAAAGACAAAGA	ATGTTTTAAGGAACAGAGCGGA	-	-	+	+
	154	IPAHM-290	a07	115.88	CCACCGCTGATGTGTAATTGTA	GACGTGTAGTTGAAAACAACAGTATCA	-	-	-	-
	155	GM-1076	a07	114.98	AACAGACCAAAGGGTGTGTGA	TGCAGATTCTCACTTCCTAAGC	+	-	-	+
	156	GM-1919	a07	28.8	TGGAAGGGGTCAGAAGAAGTT	CCGTGTCTCTCTCTTTCTCTCC	-	-	-	-
	157	Ah-594	a07	110.84	TGACCAAATCATCCCATCTTGC	CAGCACATCTCCAACTTTCTCCA	+	+	+	+
	158	GM-1494	a07	105.47	CTTCGAAGAAAAGTGCATCG	GAAGACAGAAGACGAAGAGCGTA	-	+	+	+
	159	ML4D02	a07	183.06	GGGTCAAGTCATTTTCTATGCT	GCCATCACACATCATCCAT	-	+	-	-
	160	GM-1937	a07	111.26	TTCATCCTCTGCTTCCTTTGA	TGACCAAACCCATCATCATCT	-	-	+	+
	161	RN34A10	a07	87.87	CCCATTTTGGACCCCTCAAATA	GAGCAATAGTGACCTTGAATTGTTG	-	-	-	-
	162	GM-1979	a07	0	TCCAAGAGGAAGAGGGAAAAC	AAAACCCTTACTTCAACAAAAGA	+	+	+	-
	163	RN13D04	a07	91.89	CCGAGGTAGAATCGCAAGC	GTAATGCCAGGGAGAATCAGC	+	+	-	+
	164	RN22A12	a08	42	CACGAGAAGCAGAGGAAGAAGA	GCAGCAACAACTCAGGGAAGT	+	+	-	+
	165	TC6H03	a08	79.58	TCACAATCAGAGCTCCAACAA	CAGGTTCACCAGGAACGAGT	-	+	-	+
	166	TC9F04	a08	115.02	CCTAAACAACGACAAACACTCA	AAGCACAACACAGAACCCTAAA	+	+	+	+
	167	TC3B04	a08	113.23	GAAGAAGAAGTCACTGCGGC	AAGCTAGTTTCTGATTAAAGCACCA	+	+	+	+
	168	TC1E05	a08	56.23	GAAGGATAAGCAATCGTCCA	GGATGGGATTGAACATTTGG	+	+	+	+
	169	GM1760	a08	67.42	TGAAGAGCCATGTCAGATCG	AGGGCCCCAACAAGATAAGT	-	-	-	-
	170	RM2C01	a08	77.59	CGGTCAAGGCTACCCCTTCTACT	ATCCAATCCATCCAAGAAAGTG	+	+	-	+
	171	gi-716	a08	49.53	AGTAGACCAAATTAAACCACACT	TAGATGATTGTGAATGTTTCTG	-	+	+	+
	172	TC9B08	a08	0	GGTTGGGTTGAGAACAAGG	ACCCTCACCACTAACTCCATTA	+	+	+	+
	173	ML1G04	a08	95.78	GAAGGACTGAAGACTACTTT	ATCCAGTAGATTACGTTACA	-	-	-	+
	174	IPAHM-229	a08	93.11	TCAGCCTGCGAAACTAAGGT	TGGAGAACTAGGATCTCTTTTGTG	-	-	+	+
	175	GM-1901	a08	46.56	GAAACACCGATATTTTCGATACA	TGACGAGCAAGTCATGTATGTG	+	-	+	-
	176	RN18H05	a08	70.37	AATCAAGCTCCAAGATTTCG	CTCAATGCAGAGATCCATGATA	-	+	-	-
	177	IPAHM-229	a08	93.11	TCAGCCTGCGAAACTAAGGT	TGGAGAACTAGGATCTCTTTTGTG	+	+	+	+
	178	TC1D02	a09	69.5	GATCCAAAATCTCGCCTTGA	GCTGCTCTGCACAACAAGAA	+	+	+	+
	179	TC9B07	a09	80.13	CCATCTCCTTCTTGACTTTAGCC	GTTCTCCAACCTCCTCCTTTTC	+	+	+	+
	180	IPAHM-82	a09	85.66	CCATATCATAGCCGCCAAGT	TACATCCACGATGCAGAAGG	-	+	+	+
	181	GM-1878	a09	0	TCAGTGGTTCAGTGCATCAAG	GTCCCTTGGTCATCTTCGATT	+	+	+	+
	182	IPAHM-23	a09	83.86	GTGTCTTTTCGTTCGCGATT	CGACTCTTAGGGTGGATTATAGTAAGA	+	+	+	+
	183	PM675	a09	82.86	AATACCCTTCCCCAATCACC	TGCTTCTGCTCGATGTTCTG	+	+	+	+
	184	PM-170	a09	13.89	GCCCAATGATGGACAGACA	TCAGACTTCTTGCACCATCC	-	-	-	+
	185	GM-2584	a09	95.52	ACATTTTCAGCACCCTTCCTT	ACTCGTCAATGTTCCCTTGTG	+	-	-	+
	186	GM-2259	a09	188.32	GGAAGCACCGATAGTTCCTCT	TTCTGCTGCTTTCACTCATCA	+	+	-	+
	187	gi-1107	a09	3.49	GATACATCTCATCCGTTCGTG	CCGTCCGACCACATACAA	-	-	+	+
	188	PM-15	a09	86.23	CCTTTTCTAACACATTCACACATGA	GGCTCCCTTCGATGATGAC	+	+	+	-
	189	IPAHM-23	a09	83.86	GTGTCTTTTCGTTCGCGATT	CGACTCTTAGGGTGGATTATAGTAAGA	+	+	+	+
	190	GM-1009	a09	125.67	TTTCCTTCTTTCCCTTCTTCTTC	CAACCAGCTCCTTCTCTACCC	-	-	+	+
	191	GM-1911	a09	60.19	CAGCTTTCTTTCAATTCATCCA	CACTTCGTGTTCTTCCTGCTC	-	+	+	-
	192	GM-1291	a09	56.59	TCCTTGCTATTTTCCCCAAAT	CAACCAGCTCCTTCTCTACCC	-	-	-	-
	193	TC5D06	a09	37.72	GAAATTTTAGTTTTCAGCACAGCA	TTTTCCCCTCTTAAATTTTCTCG	-	-	-	-
	194	GM-1609	a09	267.42	TGAATTCCATTTCCATCATCAA	CAACCAGCTCCTTCTCTACCC	-	-	+	+
	195	EM-87	a09	62.37	CATGCTCCTCCAATTTATTACG	CGAGACTTGAGTGCCTTGTTG	-	+	-	+
	196	pPGPseq2C11	a09	147.02	TGACCTCAATTTTGGGGAAG	GCCACTATTCATCGCGGTA	-	+	-	+
	197	pPGSseq16G8	a09	50.25	CTCAAAAAGCGCTTAGCCAC	CTGCCTACTGCCTACTGCCT	+	+	+	+
	198	pPGPseq4G2	a09	40.66	TCAACTTTGGCTGCTTCCTT	TCAACCGTTTTTCACTTCCA	-	+	-	+
	199	AC2B03	a10	76.37	CTCGCTATACTAGGTTTTGGGTGT	TGGTTTGCCTTTCTAGCCATTA	+	+	+	-
	200	TC11B04	a10	32.78	GATCTGAAGGCTCTGATACCAT	GATCTCAACCAGAACAGTATGC	+	+	+	+
	201	GA-161	a10	77.88	TGAGGCCGTCTTGTTTAGAGA	CCTCTTCCATCACCGTTCATA	-	-	+	+
	202	IPAHM-352	a10	94.66	GGCGGGACACTTATCAGAGA	TTCCGTGTGACAGAAATACCC	+	+	+	+
	203	GM-699	a10	132.41	CATACCGACAGATTTTGAACTCG	GTTACTGTTGCTGCCACCATT	-	-	-	+
	204	RM11H01	a10	117.5	TGAAGTAGAAATGGAGGAGGGA	CCTCTTAACAAAACCAACTCGC	+	+	-	+
	205	GA-79	a10	78.18	CGCAATGAGAAATTCAACAGC	TGATAATTCTTCCGCGATTGT	-	-	-	-
	206	PM-145	a10	78.73	GCTGTAATTAGGATCATTCCACA	CAACGGTTGGATCGATGA	-	-	+	-
	207	TC1G04	a10	63.05	TGCTGTGAGAGAAATGGCAG	GCGCATTCTTCGATTAAAGG	+	+	+	+
	208	PMc-468	a10	97.5	TCAAGCCATAATATGTTCCACA	AAAACAACCCAAGCACCTCT	+	+	+	+
	209	AC1G11	a10	76.37	CCTTTTTCTTTCAAGGCTCCTA	TTCGTAAATCAGAGGTGGTGAG	+	+	-	+
	210	AC3F07	a10	85.07	TATCCTGCTTCAGCTCCCATT	CGGCCCAGCATTCTAAAGTA	+	+	+	+
	211	GM-692	a10	130.41	TGAGGCCGTCTTGTTTAGAGA	CCTCTTCCATCACCGTTCATA	-	-	-	-
	212	GM-799	a10	144.81	AAAAGCTATTCAAACGCACTTT	GCAGCAGAATGAGGAAGAAAA	-	-	++	-
	213	GM-633	a10	78.62	CAAAGTTTGCAGTGATTTTGTTG	AAATTTTCAGGTAAATCATTCTT	-	+	-	+
	214	GM-2531	a10	0	CAAGGATGTCCCAGATGATGT	GGACTCAATTTGTCGACCCTA	-	-	+	+
	215	GM-647	a10	56.88	ATCGTCCTCGCAGGTTCTTA	CTTGATTTGGTAATGGGCTGA	-	+	-	-
	216	GM-799	a10	144.81	AAAAGCTATTCAAACGCACTTT	GCAGCAGAATGAGGAAGAAAA	-	-	-	-
	217	pPGSseq12F7	a10	76.37	TGTCGTTGTAAGACCTCGGA	TTGGTTTCCTTAAGGCTTCG	+	+	+	-
	218	pPGPseq3E10	a10	3.28	TCCCAAAAATAACAAACATGGA	ACGCTTTGAGACTCGTCGTT	+	-	+	+
	219	pPGPseq4H11	a10	72.95	ATCACCATCAGAACGATCCC	TTTGTAGCCTTCTGGCGAGT	+	+	+	+
	220	TC7H02	b01	62.53	TCAGGATAATGACAGAGTGAGT	GGAAGAAGACCTTTGATGAG	+	+	+	+
	221	TC7D03	b01	127.51	CCCTTTATTCACTAAGAAACATGC	CAATTTTCGGCGATCAGAG	+	+	+	+
	222	TC1A08	b01	132.43	AAGGGGTTAAGGGCATGACT	CCACAAATGGGTCGTCGAT	-	-	-	-
	223	SEQ16G08	b01	273.39	CTCAAAAAGCGCTTAGCCAC	CTGCCTACTGCCTACTGCCT	-	-	-	-
	224	AH-3	b01	131.47	TCGGAGAACAAGCACACATC	TTGCGCTCTTTCTCACACTC	+	+	-	+
	225	GM-1899	b01	300.44	GGCTCCGATTTCTACGTTTCT	CAACCAGCTCCTTCTCTACCC	-	-	-	-
	226	GM-2308	b01	268.51	CTCTCTCTCCCCTTCATCGAC	GGCAGAATGAAAGGTGAGAACT	-	-	-	-
	227	S-54	b01	36.91	GTGTGCCATGTAGGTGTGACTG	GTTTGCCCTCTTGTTTTCTCC	-	-	-	-
	228	GM-1771	b01	16.98	AACCCTATCGCTTGGAAGGT	CCAAAGGAGAATGGTGAGGA	-	-	+	+
	229	GM-669	b01	137.21	TGAAATGATGCAACCACACAT	AAGGGAAAGTAAAACCATGCAA	-	-	++	-
	230	AH-11	b01	230.94	AAATAATGGCATACTTGTGAACAATC	TTCCACCAAGGCAAGACTATG	-	+	+	+
	231	GM-687	b01	72.98	TCCACAATGTGTAGTTCAAGCA	TGGTGACCATTTCAAACTCTTG	-	-	-	+
	232	GM-635A	b01	52.05	TTGTGCGAAGGGTAAGATAGAAA	TCCTGTGCTTGAATCTGGAAT	-	+	+	+
	233	AP-152	b01	150.18	AGAGGATGCAGCGGAGTAGA	CTGGCCAATTCCTATGATCG	+	-	+	+
	234	pPGSseq18G9	b01	66.14	ATATCAGCGCCAATGACTCC	TCGCTCCTGGCACCTATATC	-	+	+	+
	235	TC1B02	b02	115.1	AACATGCATGCAAATGGAAA	GCCAAAGTCACTTGTTTGCTT	+	+	+	-
	236	RN0x615	b02	158.73	GGGCATTTAAGGGACAATGG	CCCGACCCACACATTTAACATA	+	+	+	+
	237	pPGPSeq4E8	b02	162.81	ACCATTGCACTTTGAAGCTCT	GCTTGGTTTGGGTTAGTTTGA	+	+	+	+
	238	Seq4E08	b02	162.81	ACCATTGCACTTTGAAGCTCT	GCTTGGTTTGGGTTAGTTTGA	+	+	+	-
	239	PM499	b02	135.93	TCCCTTCTAAACACGAAATGG	ACTGAATGGAGAAAAGAGTGTGG	+	+	+	+
	240	AH-26	b02	150.63	GAAAATGATGCCATAAAGCGTA	AGTGTAACACCCCGTTAGCC	+	+	-	-
	241	IPAHM-569	b02	0	ATTGGTGGATATCGGACTCG	CCTATCCTTCAAGGCTTCTCG	-	+	+	+
	242	GM-625	b02	3.3	CCTCACTTCTTTTTGCATGGT	TGGAAAGGAAATGATTTGGTG	-	-	+	-
	243	pPGSseq14D11	b02	57.1	ACGCTAGTCCCTTTGCTTTG	AAACAATCCTTTCTTTGGATGG	+	+	-	+
	244	Seq14G03	b02	9.7	CAATTTTATTTGCCACATGCT	TCGCAGTTCTCAAAGTTATCG	-	+	+	-
	245	RI1F06	b02	80.3	TGTCTCTCTTCCTTTCCTTGCT	CCTTTTGCTTCTTTGCTTCC	-	-	+	-
	246	GM-2687	b03	236.14	GACAAGAAGGAAGGCAGTCAA	CAACCAGCTCCTTCTCTACCC	+	+	+	+
	247	TC2A02	b03	8.55	CTCCCTTGTGGGTATGTGGT	GGCTCCCATTCATTCTCAAA	+	+	+	+
	248	TC7E04	b03	74.7	GAAGGACCCCATCTATTCAAA	TCCGATTTCTCTCTCTCTCTCTC	+	+	-	+
	249	GM-2688	b03	225.47	GACAAGAAGGAAGGCAGTCAA	CAACCAGCTCCTTCTCTACCC	+	+	+	+
	250	EM-152	b03	190.13	GGCGACAAAGACAAGAAGGAA	GCCACCACCATAGCCATACC	+	-	+	+
	251	Ah-590	b03	231.44	CAAAACGCAATGCAAGGTACG	ACGAACGTGCAGCAAGAAGAAG	+	-	+	+
	252	PM-31	b03	155.82	TTCGGCATGACAGCTCTAAG	GAAAGAAATTATACACTCCAATTATGC	+	+	+	+
	253	ASIRN17B08	b03	204.48	CGACACAGAAAAGAACCACAGA	TGCCATAAACAAGCAAGAAGAG	+	+	+	+
	254	GM-1996	b03	204.48	CATCCCATCATTTTCCCTCTT	TACAGTGAAGGTGGGATCCTG	+	-	+	+
	255	GM-1954	b03	251.02	GAGGAGTGTGAGGTTCTGACG	TGGTTCATTGCATTTGCATAC	-	-	+	+
	256	GM-1733	b03	139.92	AATGTCAAGGCTGCTCAAGA	CAACCAGCTCCTTCTCTACCC	-	+	+	+
	257	RM14E11	b03	205.08	CCATCCAATCAGCAATCACTAA	GAAGAAGAAGAGGAATGCCAGA	-	+	+	+
	258	GM-626	b03	201.54	CATCCAAAGCCAAAGTTCACA	GCTTAGCTTGCTTTGATTAGGG	-	+	+	-
	259	pPGSseq14C11	b03	33.75	CGTTGGGGACAAAAACGATA	TTTTCTTGAAACTCGTTGATATGG	-	-	+	+
	260	TC11H06	b04	37.8	CCATGTGAGGTATCAGTAAAGAAAGG	CCACCAACAACATTGGATGAAT	+	+	+	+
	261	TC4H07	b04	99.18	CCTCCGTTGCTCTTCTGAAC	GATCAAGCACTTCAGACAATGG	+	-	+	+
	262	PMc-348	b04	157.12	TGCCTGTAAGTGTGGACCAA	ACTCCAAAACGGGGAGTGTT	-	-	+	-
	263	PM-35	b04	99.54	TGTGAAACCAAATCACTTTCATTC	TGGTGAAAAGAAAGGGGAAA	+	+	+	-
	264	IPAHM-97	b04	66.68	TCAGCTGTCTCTCTGCTCCA	CTCCAAGCAAAAAGTTGAAGG	-	-	'-	+
	265	GM-1445	b04	44.8	GTTGGCAGAGTGGAAGAACTG	CGCTTTTATAATAGGCCGAGGT	+	+	-	+
	266	S-11	b04	47.01	ATGACGGCAGTAGCAGAAGC	TTGAGGAGAAGACGCTGTTG	-	-	-	-
	267	pPGSSeq11H11	b04	115.24	GCTATAAGCGGGTACTTTCTCTTT	TTCCAGTTATTGTTTTCATCACC	-	+	+	+
	268	EM-42	b04	90.35	TTGCCTTGTTGACTGATGGG	CTCCCTCTGCTACTCACCAAAA	-	+	+	+
	269	PMc-297	b04	170.05	ATGCACCTGCAAGTGAAGAG	TCAAGGATGCAGCAAGACAC	+	+	-	+
	270	GM-1959	b04	101.34	GTGTTCTCAGCCATCTTTTCG	GTGAAGGTGTTGTGAATGCAG	+	-	+	-
	271	EM-88	b04	173.76	AGAGCAGCAGCACAACAGAG	ACCCAAGCCAAAGTTCAAGG	-	-	+	+
	272	IPAHM-219	b04	20	TCTCTTTTGTGTATTTTGGGCTA	AGCCTGCGAAACTAAGGTTG	-	+	+	+
	273	IPAHM-121	b04	49.86	GCTATATCCAGACAGCCATCG	GAGAAGGGTGGATTGAAGAAGA	+	-	-	-
	274	IPAHM-105	b04	113.5	CAGAGTTTGGGAATTGATGCT	GCCAGATCTGAGCAAGAACC	-	+	+	-
	275	pPGSseq15C12	b04	125.5	ACAATGCAATGACCGTTGTT	TTGTTGCATGAGAACGTGAA	-	+	-	+
	276	PM-50	b05	103.31	CAATTCATGATAGTATTTTATTGGACA	CTTTCTCCTCCCCAATTTGA	+	+	-	-
	277	TC1D12	b05	48.5	CCCTTTCATTCTCCCTTTCC	TTCTCCTGCACTAGGTTTCCA	+	+	+	-
	278	IPAHM-75	b05	12.57	ATATGGCATGGGTGTTCATC	CCTAAAGCAGCATATTGCATAC	+	+	+	+
	279	GM-657	b05	145.48	ACTTTGGTGGCTTTCCTTCAT	TCTCTGTGCCCTCTTTCTTCA	-	-	-	+
	280	IPAHM-136	b05	167.28	CCCCTTTCTCCACTACTACCA	TTCTCCTAGGGACTCCGATG	-	-	-	-
	281	IPAHM-272	b05	55.4	TCCACTTTGGAGAAACAGGTG	CAAACCCCTGACTCGACCT	-	-	-	+
	282	GM-1555	b05	74.81	CGTAGACGTGAACCACTACCAA	CGCCTAGTGTCTCAGAAAACG	+	+	-	+
	283	IPAHM-287	b05	15.82	TCTAACCCTTCGGTTCATGG	TCACTATCCCATCCCTGCTC	-	+	+	-
	284	AC2C02	b05	34.3	CTTCGACGGAAGATCGTATTT	GGGTGCTATAATGGCTGAACT	+	-	+	-
	285	PM418	b05	113.03	TCTAATGAAAACCGACAAGTTTAGA	AGGCGTGCCAATAGAGTTTT	+	+	+	-
	286	IPAHM-282	b05	60.35	AAGCCTTTGCGAATATAACCA	TGCAGGACTTGTATTTTGAGGA	-	+	+	+
	287	GM-723	b05	61.6	CAAACCCTAACCCAAATAAAACC	TTCACCCTTGAGTACCGGAAT	-	-	-	-
	288	GM-2084	b05	8.09	CGCAGAAATGAACCGAAATTA	GGATGCATTCTTCTTCCTCCT	-	+	-	-
	289	IPAHM-282	b05	60.35	AAGCCTTTGCGAATATAACCA	TGCAGGACTTGTATTTTGAGGA	-	+	+	+
	290	PM-183	b05	116.68	TTCTAATGAAAACCGACAAGTTT	CGTGCCAATAGAGTTTTATACGG	-	-	-	+
	291	TC4D09	b06	3.95	TTGTGCTCTGCTCTTGGTTG	CTTGCTGGAGGAAACACACA	-	-	-	+
	292	IPAHM-524	b06	41.49	GCCATGGATAAGAACCTGAAA	CAGTAAGCTGAGCTGGCAGA	-	+	-	+
	293	IPAHM-165	b06	51.41	CAACACGTTCGCTTCCAGAT	TCACTCTCATTTCCGCCATT	-	-	-	+
	294	GA-2	b06	63.3	GTGTCCTGTGGTGTCCAAATTA	TGCATACCGGAGAAATTCAAG	-	-	-	-
	295	PM-137	b06	55.41	AACCAATTCAACAAACCCAGT	GAAGATGGATGAAAACGGATG	+	+	-	-
	296	GM-1991	b06	63.3	GAAAATGATGCCGAGAAATGT	GGGGAGAGATGCAGAAAGAGA	+	+	+	+
	297	GM-670	b06	53.31	AGAGTCTCGTGCTAATAACGTGT	TGGATAACCCATTTTCTATGTTG	-	-	-	-
	298	IPAHM-407C	b06	99.03	TAACCAACACAAGCCCACAA	TCCATCATCACCCTCATCAA	-	-	-	+
	299	pPGPseq3C2	b06	62.8	TCATCGCCGAGATTCTTTTC	CAAGGGAAATTGGTCAAGGA	+	+	+	+
	300	TC7A02	b07	100.12	CGAAAACGACACTATGAAACTGC	CCTTGGCTTACACGACTTCCT	+	+	+	+
	301	GM-2605	b07	37.67	ACTGCTGCCATGGTTGAGTTA	TTTCGCACTTTCTCAGTTTCC	+	+	-	-
	302	TC2G05	b07	94.06	GCCGAGCTAGTTTGATTTGG	TTGGATTTGAATGGAGGAATG	+	+	+	+
	303	GM-2067	b07	24.78	TCGCCAAGAAGAACAAAACAC	CTGGTCGAAGAAGGGTTCTCT	+	+	-	+
	304	EM-30	b07	72.56	ATGAACCAGGACGAAAAGAG	GGGGGGAGATTAGAGAAGAG	-	-	+	+
	305	GA-24	b07	41.87	AACGAAATATTTTGAGAAAGGAT	AGCATTAGCAACTCTAAGCTCAT	-	-	-	-
	306	TC3B05	b07	85.36	GGAGAAAACGCATTGGAACT	TTTGTCCCGTTGGGAATAGT	+	+	+	-
	307	GM-2156	b07	18.43	CGTGTCCTTGTTCTCTTCTCTG	TGGAGGAATGAAGGAAGGAAT	+	+	+	-
	308	GM-2745	b07	29.4	TCAAATGATGGAAGCTAAGCAA	GCGAAGAAGCTTTCACAACAA	-	+	-	+
	309	GM-2744	b07	32.21	TCAAATGATGGAAGCTAAGCAA	AACAACTCATCAATGGCGAAG	-	+	+	-
	310	GM-624	b07	68.26	AACGAAATATTTTGAGAAAGGAT	AGCATTAGCAACTCTAAGCTCAT	+	-	+	+
	311	TC9F10	b08	53.81	ATCACAATCACAGCTCCAACAA	GGCAAGTCTAATCTCCTTTCCA	+	+	+	+
	312	TC3G01	b08	0	GACGGTAATCGTGCCCTAAA	TGCAGTAGTGGCAGCAGAAC	+	+	+	+
	313	IPAHM-177	b08	105.16	TCAGCGGAGAAGAAAACTAAGG	GAGGTGTTTGGAGAACTAGGATTT	+	+	+	+
	314	GM-2690	b08	70.87	GACGCCGTGGTTTATGACTT	CAACCAGCTCCTTCTCTACCC	+	-	-	+
	315	GM-2689	b08	71.27	GACGCCGTGGTTTATGACTT	CAACCAGCTCCTTCTCTACCC	+	+	-	+
	316	GM-2746	b08	80.86	TCAACCTCAAGGGTGATTGTC	ACACAAACCCGCTCACTCTAA	-	-	-	-
	317	PM419	b08	96.46	TGCGAGACCAGAGAGGAGAT	TAGCGGTTCAGAAACCCTTT	-	-	-	-
	318	IPAHM-606	b08	102.16	CCTAACTCAGCCTGCGAAAC	CAGAGGTGTTTGGAGAACTAGGA	-	-	-	+
	319	IPAHM-171A	b08	110.19	TTGGTTGTTCGTAGCTCTGC	AGCACGGCAAACACTAACACT	-	-	+	+
	320	AC2C12	b08	46.66	TATCGAGCCGAATATGAAT	GCAGGATTTTGTAATTGAGAG	'+	+	+	+
	321	IPAHM-123	b08	62.57	CGGAGACAGAACACAAACCA	TACCCTGAGCCTCTCTCTCG	-	+	+	+
	322	PM-188	b08	117.16	GGGCTTCACTGCTTTTGATT	TGCGACTTCTGAGAGGACAA	+	+	-	-
	323	AC3C07	b08	115.96	GGGGGTTTAGGAGCAAGATTT	CAAGGTGAGAACAAAGGCAAAG	-	-	-	-
	324	IPAHM-406	b08	54.16	TGAAAGGGATTGGACCAAAA	TGTTGGACAGGATTTCACACA	-	-	+	-
	325	PM733	b08	45.66	CCAAATCTTCTCATCAAGTTGC	GAGAGGGAGCACAAATGAGG	-	-	-	+
	326	GM-660	b08	58.27	TGAAAGTAACTCGTTTACAGTTTGAAG	TCACTAAACATGTGGGTAACTAAGAAA	-	+	-	-
	327	GM-698	b08	144.34	CTCCTTAACAATAAATCGAGTGATGA	CAACCCATTTGCCACCTCTAT	-	-	+	+
	328	GM-679	b08	57.67	GGTGTTATGTATAGCCACCAG	AAATAGTATGGACCAGAAATAATAAG	+	+	-	-
	329	pPGPseq2A6	b08	103.66	GCTTCTTCGTTGTTGCCTTC	TGCCAGTTGTTCATAGCTTCA	+	+	+	+
	330	TC5A06	b09	34.08	TCGGTTTGGGAGACACTCTT	TTGTAAGCAGACGCCACATC	+	+	-	+
	331	PM436	b09	46.89	ACACTGCTGGTGGGATTTTC	ATGAAATGAGCAAGCGGAAC	+	-	-	-
	332	GM-1893	b09	90.06	ACCTTCACCTTCACCTGCAC	CTGCCTGCCCATAGATATCAG	-	-	-	-
	333	GM-2120	b09	73.06	TCCACTGCCACCTCTATCATC	TCCACCCACATAGACAGAAGC	-	+	+	+
	334	GM-694	b09	43.49	ATTTGTGCCCTACCACCTTCT	TCCCTCCTAGAGGTTGACTTGA	-	-	-	+
	335	PM-346	b09	46.89	ACACTGCTGGTGGGATTTTC	ATGAAATGAGCAAGCGGAAC	+	+	+	+
	336	GM-1483	b09	0	GCTGTTACATGGGCATCATTT	TCATCAGAGACCCAAGATCCA	-	-	+	+
	337	LEC-1	b09	49.54	CAAGCATCAACAACAACGA	GTCCGACCACATACAAGAGTT	-	-	+	-
	338	TC11A02	b10	42.55	AATCGGAATGGCAAGAGACA	AGAGCAAAGGGCGAATCTATG	+	+	+	+
	339	RN3E10	b10	69.05	TAGAAGAAGGAGAGGGTGAGAA	CTAAGATGGTGGTGGGAATTA	+	+	-	+
	340	IPAHM-475	b10	121.43	GTGATTTCCTGGTTGGTGCT	AGCCTCAGCTGGTTTTGCT	+	+	+	+
	341	GM-1573	b10	130.53	GAGACCGGAGACGGAGAGTAT	ACGCCCATAGATTAACCCAGT	+	-	+	+
	342	TC3E05	b10	47.4	CACCACTTGAGTTGGTGAGG	CTTCTTCTTCTCCCGCAATG	+	+	+	+
	343	GA-156	b10	44.4	CTACTCCCTCTGCTGCTTCCT	TAGGGTTTCGTTGAGGAGGTT	+	-	+	+
	344	GM-2032	b10	142.53	GCCGATGATGTACGTTTCTTC	GAGACGGCATGTCAAAAGAAT	+	-	+	+
	345	IPAHM-176	b10	22.45	TTCAGCAAAAACATGCAAGG	TGCAATGAGTTATATTCACCTCTCC	+	-	+	+
	346	IPAHM-531	b10	53.48	TGCCAGGTTGCTGTAACAAA	CATACACGCTTTTCCCCTGT	-	+	+	+
							158	158	174	174
	Table S5	Details of SSRs used for testing recombination in selected high oleic lines (Source: Pandey et al., 2014)
		Primer Name	Linkage group	Position (cM)	F	HOMS 113	HOMS 37
		gi-1107	a09	3.5	GATACATCTCATCCGTTCGTG	+	+
	A genome				CCGTCCGACCACATACAA
		PM-170	a09	13.9	GCCCAATGATGGACAGACA	+	+
					TCAGACTTCTTGCACCATCC
		ahFAD2a	a09	22.9	Target locus
		AC3C07	a09	29	GGGGGTTTAGGAGCAAGATTT	+	+
					CAAGGTGAGAACAAAGGCAAAG
		TC5D06	a09	37.7	GAAATTTTAGTTTTCAGCACAGCA	+	+
					TTTTCCCCTCTTAAATTTTCTCG
		Seq4G02	a09	40.7	TCAACTTTGGCTGCTTCCTT	+	+
					TCAACCGTTTTTCACTTCCA
		Seq7G02	b09	62.6	ACTCCCGATGCACTTGAAAT	+	+
	B genome				AACCTCTGTGCACTGTCCCT
		GM2120	b09	73.1	TCCACTGCCACCTCTATCATC	+	+
					TCCACCCACATAGACAGAAGC
		Seq4G02	b09	78.8	TCAACTTTGGCTGCTTCCTT	+	+
					TCAACCGTTTTTCACTTCCA
		ahFAD2B	b09	82.8	Target locus
		GM1893	b09	90.1	ACCTTCACCTTCACCTGCAC	+	+
					CTGCCTGCCCATAGATATCAG
		Seq17C09	b09	103.1	TTTGCTTTTGTTACTGACACCAA	+	-
					TGGGGGACAAAAACGATACT
